# Supplementary material for: Bioanalytical HPLC-UV Determination of Dopamine in Plasma and Mouse Brain Homogenate with Greenness, Whiteness, and Blueness Assessment
Source: Molecules. 2026 Jun 26;31(13):2255. doi: 10.3390/molecules31132255 (PMC13362643; doi:10.3390/molecules31132255)
Supplement: Supplementary file 1 [file molecules-31-02255-s001.zip]

Archive with 1 entries (1 files):
- molecules-4368177-supplementary.pdf
